# Supplementary material for: Female-dominated disciplines have lower evaluated research quality and funding success rates, for men and women
Source: eLife. 2024 Sep 5;13:RP97613. doi: 10.7554/eLife.97613 (PMC11377033; doi:10.7554/eLife.97613)
Supplement: Supplementary file 3. — Each sheet shows the coefficients and p-values for the full range of candidate models trialled for each dataset to predict either Score (PBRF) or Funding success (ARC, CIHR, EIGE). Coefficient names (first column) are given in Wilkinson’s notation. ΔAIC is the change in AIC between the best fit model (minimum AIC, ΔAIC = 0) and the candidate model. r-Squared is also given for the linear model (PRF only). Individual country coefficients and p-values for the EIGE data are not shown for clarity. [file elife-97613-supp3.xlsx]

## Sheet: PBRF 2006
Score ~ Age + (1|Institute) + f(pmen, Gender)
	Model PBRF1		Model PBRF2		Model PBRF3
Coefficient	beta	p-value	beta	p-value	beta	p-value
(Intercept)	188.895	3.82565e-31	19.2431	0.339165	35.6132	0.101468
Age	3.38381	1.14369e-41	4.09901	1.67279e-59	4.12158	4.74193e-60
Gender_Female	-73.4674	2.28131e-47	-48.944	1.45327e-20	-83.8653	5.75193e-06
pMen			212.254	1.43585e-40	185.236	1.002e-18
Gender_Female:pMen					60.4372	0.0487006
R-squared (%)	11.1017		14.8524		14.9313
AIC	53607		53431.1		53429.2
Delta AIC	177.749		1.88583		0

## Sheet: PBRF 2012
Score ~ Age + (1|Institute) + f(pmen, Gender)
	Model PBRF1		Model PBRF2		Model PBRF3
Coefficient	beta	p-value	beta	p-value	beta	p-value
(Intercept)	272.866	1.27176e-65	189.152	1.53197e-25	200.987	1.36017e-26
Age	2.77906	4.55151e-69	3.05251	2.17839e-81	3.07618	2.54351e-82
Gender_Female	-49.9279	1.79826e-47	-36.9559	4.02686e-24	-65.2994	3.76155e-07
pMen			107.453	1.42129e-23	87.4079	2.4785e-10
Gender_Female:pMen					49.1169	0.0213926
R-squared (%)	12.0856		13.4209		13.4907
AIC	83350.6		83252.5		83249.2
Delta AIC	101.428		3.29492		0

## Sheet: PBRF 2018
Score ~ Age + (1|Institute) + f(pmen, Gender)
	Model PBRF1		Model PBRF2		Model PBRF3
Coefficient	beta	p-value	beta	p-value	beta	p-value
(Intercept)	252.509	3.24434e-88	171.26	5.15585e-32	186.591	2.85358e-34
Age	3.48543	1.52938e-130	3.76238	2.08575e-148	3.78696	4.69311e-150
Gender_Female	-46.467	4.05288e-47	-33.3711	1.20774e-22	-68.695	1.04429e-09
pMen			109.074	2.69967e-27	82.0287	2.6067e-10
Gender_Female:pMen					65.2838	0.000986068
R-squared (%)	13.3466		14.6971		14.8217
AIC	94644.5		94529.3		94520.5
Delta AIC	123.984		8.8542		0

## Sheet: ARC
logit(P(grant success)) ~ f(year, gender, pmen)
	Model ARC1		Model ARC2		Model ARC3
Coefficient	beta	p-value	beta	p-value	beta	p-value
(Intercept)	104.808	5.0645e-42	187.968	1.06848e-27	124.569	1.50295e-220
Gender_Male	23.9326	0.0075572	38.2922	4.46082e-05	0.0639574	0.210677
Year	-0.0525582	7.73956e-43	-0.0939416	4.83693e-28	-0.0624726	7.14332e-225
Gender_Male:Year	-0.0118453	0.00774364	-0.0189922	4.53849e-05
pMen			-141.649	1.5597e-07	0.370003	1.66469e-07
Year:pMen			0.0704945	1.4573e-07
Gender_Male:pMen					-0.043513	0.599456
AIC	5593.12		5485.64		5517.99
Delta AIC	107.48		0		32.3514

## Sheet: CIHR
logit(P(grant success)) ~ f(time, gender, pmen)
	Model CIHR1		Model CIHR2		Model CIHR3		Model CIHR4
Coefficient	beta	p-value	beta	p-value	beta	p-value	beta	p-value
(Intercept)	-1.69468	0	-2.02784	1.32961e-119	-2.01987	1.35623e-98	-2.01668	2.81348e-116
Gender_Male	0.138014	0.00028146	0.08921	0.0247698	0.0891866	0.0248113	0.0717172	0.101928
Time_Post 2014	-0.306091	4.08736e-12	-0.314409	1.13333e-12	-0.359555	0.118518	-0.37817	3.58553e-06
pMen			0.55426	3.39323e-05	0.542273	0.000214177	0.555167	3.30492e-05
Time_Post 2014:pMen					0.0665386	0.841636
Gender_Male:Time_Post 2014							0.0907874	0.349486
AIC	149.792		134.381		136.341		135.5
Delta AIC	15.4113		0		1.96002		1.11916

## Sheet: EIGE
logit(P(grant success)) ~ (1|Country) + f(gender, pmen)
	Model EIGE1		Model EIGE2		Model EIGE3
Coefficient	beta	p-value	beta	p-value	beta	p-value
(Intercept)	-1.12275	1.44035e-19	-1.72918	1.20824e-36	-1.63505	2.23027e-30
Gender_Male	0.109958	1.28122e-15	0.0748136	3.89128e-08	-0.0696603	0.327964
pMen			1.05997	3.9779e-40	0.895096	8.58943e-16
Gender_Male:pMen					0.244735	0.0394356
AIC	2802.17		2609.44		2606.06
Delta AIC	196.102		3.37251		0
